# Supplementary material for: Double-Camera Fusion System for Animal-Position Awareness in Farming Pens
Source: Foods. 2022 Dec 23;12(1):84. doi: 10.3390/foods12010084 (PMC9818956; doi:10.3390/foods12010084)
Supplement: Supplementary file 1 [file foods-12-00084-s001.zip]

Archive with 1 entries (1 files):
- foods-2006127-supplementary.pdf
